# Supplementary material for: Analyzing influence of COVID-19 on crypto & financial markets and sentiment analysis using deep ensemble model
Source: PLoS One. 2023 Sep 28;18(9):e0286541. doi: 10.1371/journal.pone.0286541 (PMC10538772; doi:10.1371/journal.pone.0286541)
Supplement: S1 File — (IPYNB) [file pone.0286541.s001.ipynb]

# %% [code]
#Libraries for the 
import os
import tweepy as tw
import pandas as pd
from matplotlib import pyplot as plt #(matplotblib)
import seaborn as sns #(visualsize)
import json
import pandas as pd
import numpy as np
import re
import sys
import nltk
from nltk.corpus import stopwords, sentiwordnet as swn
from nltk.stem import WordNetLemmatizer
from nltk import ngrams
from sklearn.feature_extraction.text import CountVectorizer
from sklearn.decomposition import LatentDirichletAllocation
import collections
from vaderSentiment.vaderSentiment import SentimentIntensityAnalyzer
from stop_words_list import stop_words_list
from wn_affect import wn_affect 
import matplotlib.pyplot as plt
from wordcloud import WordCloud

# %% [code]
#Twitter Developer Account Access Keys
consumer_key= 'kDLTOULiGAsoN2g5lRf80Ib6f'
consumer_secret= 'qwCBCg58WroFmGPOCSyuVvqNAbn9H0vLvOJLk2MHomPz8EOUOZ'
access_token= '4263592696-5bXtKVVanknhzMlsLG9uDuatNY6QkTUUiGJdgx5'
access_token_secret= 'IEdtHO8pXDO8rtc11YMINvHnr87abpdqeOwQf3vmbR7A9'

# %% [code]
# Connection with Twiiter Developer Accont to extract the Twitters
auth = tw.OAuthHandler(consumer_key, consumer_secret)
auth.set_access_token(access_token, access_token_secret)
api = tw.API(auth, wait_on_rate_limit=True)


# %% [code]


import snscrape.modules.twitter as sntwitter
import csv
maxTweets = 10000

csvFile = open('place_result1C.csv', 'a', newline='', encoding='utf8')

csvWriter = csv.writer(csvFile)
csvWriter.writerow(['id','date','tweet',])

for i,tweet in enumerate(sntwitter.TwitterSearchScraper('Crypto market + since:2020-05-01 until:2021-05-01-filter:links -filter:replies').get_items()):
    if i > maxTweets :
        break
    csvWriter.writerow([tweet.id, tweet.date, tweet.content])
csvFile.close()

# %% [raw]
#Search Keyword, date from to extract tweets language English, count 15000 tweets to be extract
date_until= "2021-01-03"
search_words = "#Bitcoin"
new_search = search_words + " -filter:retweets"
date_since = "2021-12-01"
tweets = tw.Cursor(api.search, 
                   q=new_search,
                           lang="en",
                           since=date_since
                 ).items(10000)

users_locs = [[tweet.user.screen_name, tweet.user.location,tweet.text,tweet.created_at.date()] for tweet in tweets]

data = pd.DataFrame(data=users_locs, 
                    columns=['user', "location","text","date"])


len(data)


# %% [code]

df=pd.read_csv("cryptoTrend4.csv",index_col='Date', parse_dates=True,infer_datetime_format= True)
df

# %% [code]
# Plot the data

# Visualize the data
plt.figure(figsize=(16,6))
plt.xlabel('Date', fontsize=18)
plt.ylabel('Count', fontsize=18)
plt.plot(df['Bitcoin'])
plt.plot(df[['Ripple']])
plt.plot(df['Ethereum'])
plt.plot(df[['Dogecoin']])
plt.legend(['Bitcoin', 'Ripple', 'Ethereum','Dogecoin'], loc='top left')
plt.title('Google Trends', fontsize=18)
plt.rcParams['font.size'] = '18'
plt.show()

# %% [code]
df=pd.read_csv("cryptoTrend.csv",index_col='Date', parse_dates=True,infer_datetime_format= True)
df

# %% [code]
plt.figure(figsize=(16,6))

plt.title('Count')
plt.plot(df['Count'])
plt.xlabel('Date', fontsize=18)
plt.ylabel('Count', fontsize=18)
plt.title('Google Trends', fontsize=18)
plt.rcParams['font.size'] = '18'
plt.show()

# %% [code]


# %% [code]


# %% [code]
df=pd.read_csv("Finacial market.csv",index_col='Date', parse_dates=True,infer_datetime_format= True)
df

# %% [code]
plt.figure(figsize=(16,6))

plt.title('Count')
plt.plot(df['Stock Market'])
plt.plot(df['Bond Market'])
plt.plot(df['Commodity Market'])
plt.xlabel('Date', fontsize=18)
plt.ylabel('Count', fontsize=18)
plt.legend(['Stock Market', 'Bond Market','Commodity Market'], loc='top left')
plt.title('Google Trends', fontsize=18)
plt.rcParams['font.size'] = '18'
plt.show()

# %% [code]


# %% [code]


# %% [code]
df=pd.read_csv("CryptVsFincial.csv",index_col='Date', parse_dates=True,infer_datetime_format= True)
df

# %% [code]
plt.figure(figsize=(16,6))

plt.title('Count')
plt.plot(df['Cryptocurrency Market'])
plt.plot(df['Financial Market'])
plt.xlabel('Date', fontsize=18)
plt.ylabel('Count', fontsize=18)
plt.legend(['Cryptocurrency Market', 'Financial Market'], loc='top left')
plt.title('Google Trends', fontsize=18)
plt.rcParams['font.size'] = '18'
plt.show()

# %% [code]
df2=pd.read_csv("washingtom_finacial_market.csv")
df3=pd.read_csv("Washington_CryptoMarket.csv")


# %% [code]
df=df2.append(df3,ignore_index = True) 


# %% [code]


# %% [code]
df

# %% [code]
#Preprocessing of text tweets to remove : Punction, Numbers, stropwords hash tages , links, stemming, lematization


import nltk
from nltk.tokenize import RegexpTokenizer
from nltk.stem import WordNetLemmatizer,PorterStemmer
from nltk.corpus import stopwords
import re
lemmatizer = WordNetLemmatizer()
stemmer = PorterStemmer() 

def preprocess(sentence):
    sentence=str(sentence)
    sentence = sentence.lower()
    sentence=sentence.replace('{html}',"") 
    cleanr = re.compile('<.*?>')
    cleantext = re.sub(cleanr, '', sentence)
    rem_url=re.sub(r'http\S+', '',cleantext)
    rem_num = re.sub('[0-9]+', '', rem_url)
    tokenizer = RegexpTokenizer(r'\w+')
    tokens = tokenizer.tokenize(rem_num)  
    filtered_words = [w for w in tokens if len(w) > 2 if not w in stopwords.words('english') and "amp"]
    stem_words=[stemmer.stem(w) for w in filtered_words]
    lemma_words=[lemmatizer.lemmatize(w) for w in stem_words]
    return " ".join(filtered_words)


df['cleanText']=df['tweet'].map(lambda s:preprocess(s)) 

# %% [code]
data=df

# %% [code]
# textblob library to extract the polarity score to find sentiments

import nltk
from textblob import  TextBlob
data['TextBlob Score']=""
data['TextBlob Sentiment']=""
#df2 = pd.DataFrame(columns=['text', 'sentiment', 'score'])
data['cleanText']=data['cleanText'].astype(str)
for i in range(len(data)):
    sentiment = TextBlob(data['cleanText'][i])
    a=sentiment.sentiment.polarity
    #df2.loc[i] = [data['cleanText'][i]]+[str(0)]+ [a]
    data["TextBlob Score"][i]=a

for i in range(len(data)):
    if(data['TextBlob Score'][i]>0):
        data['TextBlob Sentiment'][i]="Positive"
    elif(data['TextBlob Score'][i]==0):
        data['TextBlob Sentiment'][i]="Neutral"
    else:
        data['TextBlob Sentiment'][i]="Negative"

# %% [code]


# import SentimentIntensityAnalyzer class 
# from vaderSentiment.vaderSentiment module. 
from vaderSentiment.vaderSentiment import SentimentIntensityAnalyzer 
data["Vader Score"]=0
data["Vader Sentiment"]=0
sid_obj = SentimentIntensityAnalyzer() 
# function to print sentiments 
# of the sentence. 
for i in range(len(data)):

    # Create a SentimentIntensityAnalyzer object. 
    

    # polarity_scores method of SentimentIntensityAnalyzer 
    # oject gives a sentiment dictionary. 
    # which contains pos, neg, neu, and compound scores. 
    sentiment_dict = sid_obj.polarity_scores(data["cleanText"][i])  
    # decide sentiment as positive, negative and neutral 
    if sentiment_dict['compound'] >= 0.05 : 
        data["Vader Score"][i]= str(sentiment_dict['compound'])
        data["Vader Sentiment"][i]= "Positive"
        

    elif sentiment_dict['compound'] <= - 0.05 : 
        data["Vader Score"][i]= str(sentiment_dict['compound']) 
        data["Vader Sentiment"][i]= "Negative"

    else : 
        data["Vader Score"][i]= str(sentiment_dict['compound'])
        data["Vader Sentiment"][i]= "Neutral"


# %% [code]
data[:2]

# %% [code]


# %% [code]
from collections import Counter
Counter(data["TextBlob Sentiment"])

# %% [code]
from collections import Counter
Counter(data["Vader Sentiment"])

# %% [code]
from matplotlib import pyplot
y = data["TextBlob Sentiment"]         
fig, ax = pyplot.subplots(figsize=(8,4),dpi=500)
ax = sns.countplot(y,label="Count",ax=ax,order=data["TextBlob Sentiment"].value_counts().iloc[:15].index )   
plt.savefig('fig3.png')

# %% [code]


# %% [code]


# %% [code]
from matplotlib import pyplot
y = data["Vader Sentiment"]         
fig, ax = pyplot.subplots(figsize=(8,4),dpi=500)
ax = sns.countplot(y,label="Count",ax=ax,order=data["Vader Sentiment"].value_counts().iloc[:15].index )   
plt.savefig('fig3.png')

# %% [code]


# %% [code]
df

# %% [code]
# initiate nltk lemmatiser
# initiate stopwords from nltk
df['remove_lower_punct'] = df['cleanText'].str.lower().str.replace("'", '').str.replace('[^\w\s]', ' ').str.replace(" \d+", " ").str.replace(' +', ' ').str.strip()


# apply sentiment analysis
analyser = SentimentIntensityAnalyzer()

sentiment_score_list = []
sentiment_label_list = []

for i in df['remove_lower_punct'].values.tolist():
    sentiment_score = analyser.polarity_scores(i)

    if sentiment_score['compound'] >= 0.05:
        sentiment_score_list.append(sentiment_score['compound'])
        sentiment_label_list.append('Positive')
    elif sentiment_score['compound'] > -0.05 and sentiment_score['compound'] < 0.05:
        sentiment_score_list.append(sentiment_score['compound'])
        sentiment_label_list.append('Neutral')
    elif sentiment_score['compound'] <= -0.05:
        sentiment_score_list.append(sentiment_score['compound'])
        sentiment_label_list.append('Negative')
    
df['sentiment'] = sentiment_label_list
df['sentiment score'] = sentiment_score_list

df['tokenise'] = df.apply(lambda row: nltk.word_tokenize(row[5]), axis=1)

stop_words = stopwords.words('english')

# add additional missing terms

stop_words.extend(stop_words_list) 

# remove stopwords

df['remove_stopwords'] = df['tokenise'].apply(lambda x: [item for item in x if item not in stop_words])


wordnet_lemmatizer = WordNetLemmatizer()

# lemmatise words

df['lemmatise'] = df['remove_stopwords'].apply(lambda x: [wordnet_lemmatizer.lemmatize(y) for y in x]) 


# %% [code]
results = df.groupby(['Market', 'sentiment']).count().reset_index()
graph_results = results[['Market', 'sentiment', 'sentiment score']]
graph_results = graph_results.pivot(index='Market', columns='sentiment', values='sentiment score').reset_index()

graph_results.set_index('Market', inplace=True)

display(graph_results)

# %% [code]
fig = graph_results.plot.bar(rot=0, figsize=(10,6),fontsize=16)
fig.legend(fontsize=16)
plt.xlabel('Market', fontsize=16)
plt.ylabel('Count', fontsize=16)
plt.tight_layout(pad=0)
plt.rcParams['font.size'] = '18'
fig.figure.savefig('Market_Sentiment.pdf', bbox_inches='tight')

# %% [code]
# initialise the count vectorizer
vectorizer = CountVectorizer(analyzer = 'word', ngram_range = (2, 2))                            
vectorised = vectorizer.fit_transform(df['cleanText'])

# %% [code]

# initisalise LDA Model

lda_model = LatentDirichletAllocation(n_components = 10, # number of topics
                                  random_state = 10,          # random state
                                  evaluate_every = -1,      # compute perplexity every n iters, default: Don't
                                  n_jobs = -1,              # Use all available CPUs
                                 )

lda_output = lda_model.fit_transform(vectorised)

# column names

topic_names = ["Topic" + str(i) for i in range(1, lda_model.n_components + 1)]

# make the pandas dataframe

df_document_topic = pd.DataFrame(np.round(lda_output, 2), columns = topic_names)

# get dominant topic for each document

dominant_topic = (np.argmax(df_document_topic.values, axis=1)+1)
df_document_topic['Dominant_topic'] = dominant_topic

# join to original dataframes

df = pd.merge(df, df_document_topic, left_index = True, right_index = True, how = 'outer')
display(df.head(2))

# %% [code]
# index names
docnames = ['Doc' + str(i) for i in range(len(df))]

# Make the pandas dataframe
df_document_topic = pd.DataFrame(np.round(lda_output, 2), columns=topic_names, index=docnames)

# Get dominant topic for each document
dominant_topic = np.argmax(df_document_topic.values, axis=1)
df_document_topic['dominant_topic'] = dominant_topic

# Topic-Keyword Matrix
df_topic_keywords = pd.DataFrame(lda_model.components_)

# Assign Column and Index
df_topic_keywords.columns = vectorizer.get_feature_names()
df_topic_keywords.index = topic_names

df_topic_no = pd.DataFrame(df_topic_keywords.idxmax())
df_scores = pd.DataFrame(df_topic_keywords.max())

tmp = pd.merge(df_topic_no, df_scores, left_index=True, right_index=True)
tmp.columns = ['topic', 'relevance_score']

display(tmp)

# %% [code]
tmp.loc[tmp['topic'] == 'Topic10', 'topic'] = 10
tmp.loc[tmp['topic'] == 'Topic9', 'topic'] = 9
tmp.loc[tmp['topic'] == 'Topic8', 'topic'] = 8
tmp.loc[tmp['topic'] == 'Topic7', 'topic'] = 7
tmp.loc[tmp['topic'] == 'Topic6', 'topic'] = 6
tmp.loc[tmp['topic'] == 'Topic5', 'topic'] = 5
tmp.loc[tmp['topic'] == 'Topic4', 'topic'] = 4
tmp.loc[tmp['topic'] == 'Topic3', 'topic'] = 3
tmp.loc[tmp['topic'] == 'Topic2', 'topic'] = 2
tmp.loc[tmp['topic'] == 'Topic1', 'topic'] = 1

# %% [code]
all_topics = []

for i in tmp['topic'].unique():    
    tmp_1 = tmp.loc[tmp['topic'] == i].reset_index()
    tmp_1 = tmp_1.sort_values('relevance_score', ascending=False).head(1)

    tmp_1['topic'] = tmp_1['topic'] 
    
    tmp_2 = []
    tmp_2.append(tmp_1['topic'].unique()[0])
    tmp_2.append(list(tmp_1['index'].unique()))
    all_topics.append(tmp_2)

all_topics = pd.DataFrame(all_topics, columns=['Dominant_topic', 'topic_name'])
display(all_topics)

# %% [code]
results = df.groupby(['Dominant_topic', 'sentiment']).count().reset_index()
results = results.merge(all_topics, on='Dominant_topic')
results['Topic Name'] = results['topic_name'].apply(', '.join)

graph_results = results[['Topic Name', 'sentiment', 'sentiment score']]
graph_results = graph_results.pivot(index='Topic Name', columns='sentiment', values='sentiment score').reset_index()

graph_results.set_index('Topic Name', inplace=True)

display(graph_results)

# %% [code]
fig = graph_results.plot.bar(rot=0, figsize=(30,15),fontsize=22)
fig.legend(fontsize=25)
plt.xlabel('Topic Name', fontsize=25)
plt.ylabel('Count', fontsize=25)
plt.tight_layout(pad=0)
fig.figure.savefig('All_Topic_Sentiment.pdf', bbox_inches='tight')

# %% [code]


# %% [code]


# %% [code]


# %% [code]
df=pd.read_csv("Washington_CryptoMarket.csv")


# %% [code]
#Preprocessing of text tweets to remove : Punction, Numbers, stropwords hash tages , links stemming, lematization


import nltk
from nltk.tokenize import RegexpTokenizer
from nltk.stem import WordNetLemmatizer,PorterStemmer
from nltk.corpus import stopwords
import re
lemmatizer = WordNetLemmatizer()
stemmer = PorterStemmer() 

def preprocess(sentence):
    sentence=str(sentence)
    sentence = sentence.lower()
    sentence=sentence.replace('{html}',"") 
    cleanr = re.compile('<.*?>')
    cleantext = re.sub(cleanr, '', sentence)
    rem_url=re.sub(r'http\S+', '',cleantext)
    rem_num = re.sub('[0-9]+', '', rem_url)
    tokenizer = RegexpTokenizer(r'\w+')
    tokens = tokenizer.tokenize(rem_num)  
    filtered_words = [w for w in tokens if len(w) > 2 if not w in stopwords.words('english') and "amp"]
    lemma_words=[lemmatizer.lemmatize(w) for w in filtered_words]
    return " ".join(lemma_words)


df['cleanText']=df['tweet'].map(lambda s:preprocess(s)) 

# %% [code]


# %% [code]
# initiate nltk lemmatiser
# initiate stopwords from nltk
df['remove_lower_punct'] = df['cleanText'].str.lower().str.replace("'", '').str.replace('[^\w\s]', ' ').str.replace(" \d+", " ").str.replace(' +', ' ').str.strip()


# apply sentiment analysis
analyser = SentimentIntensityAnalyzer()

sentiment_score_list = []
sentiment_label_list = []

for i in df['remove_lower_punct'].values.tolist():
    sentiment_score = analyser.polarity_scores(i)

    if sentiment_score['compound'] >= 0.05:
        sentiment_score_list.append(sentiment_score['compound'])
        sentiment_label_list.append('Positive')
    elif sentiment_score['compound'] > -0.05 and sentiment_score['compound'] < 0.05:
        sentiment_score_list.append(sentiment_score['compound'])
        sentiment_label_list.append('Neutral')
    elif sentiment_score['compound'] <= -0.05:
        sentiment_score_list.append(sentiment_score['compound'])
        sentiment_label_list.append('Negative')
    
df['sentiment'] = sentiment_label_list
df['sentiment score'] = sentiment_score_list

df['tokenise'] = df.apply(lambda row: nltk.word_tokenize(row[5]), axis=1)

stop_words = stopwords.words('english')

# add additional missing terms

stop_words.extend(stop_words_list) 

# remove stopwords

df['remove_stopwords'] = df['tokenise'].apply(lambda x: [item for item in x if item not in stop_words])


wordnet_lemmatizer = WordNetLemmatizer()

# lemmatise words

df['lemmatise'] = df['remove_stopwords'].apply(lambda x: [wordnet_lemmatizer.lemmatize(y) for y in x]) 


# %% [code]
# initialise the count vectorizer
vectorizer = CountVectorizer(analyzer = 'word', ngram_range = (2, 2))                            
vectorised = vectorizer.fit_transform(df['cleanText'])
# initisalise LDA Model

lda_model = LatentDirichletAllocation(n_components = 10, # number of topics
                                  random_state = 10,          # random state
                                  evaluate_every = -1,      # compute perplexity every n iters, default: Don't
                                  n_jobs = -1,              # Use all available CPUs
                                 )

lda_output = lda_model.fit_transform(vectorised)

# column names

topic_names = ["Topic" + str(i) for i in range(1, lda_model.n_components + 1)]

# make the pandas dataframe

df_document_topic = pd.DataFrame(np.round(lda_output, 2), columns = topic_names)

# get dominant topic for each document

dominant_topic = (np.argmax(df_document_topic.values, axis=1)+1)
df_document_topic['Dominant_topic'] = dominant_topic

# join to original dataframes

df = pd.merge(df, df_document_topic, left_index = True, right_index = True, how = 'outer')
display(df.head(2))

# %% [code]
# index names
docnames = ['Doc' + str(i) for i in range(len(df))]

# Make the pandas dataframe
df_document_topic = pd.DataFrame(np.round(lda_output, 2), columns=topic_names, index=docnames)

# Get dominant topic for each document
dominant_topic = np.argmax(df_document_topic.values, axis=1)
df_document_topic['dominant_topic'] = dominant_topic

# Topic-Keyword Matrix
df_topic_keywords = pd.DataFrame(lda_model.components_)

# Assign Column and Index
df_topic_keywords.columns = vectorizer.get_feature_names()
df_topic_keywords.index = topic_names

df_topic_no = pd.DataFrame(df_topic_keywords.idxmax())
df_scores = pd.DataFrame(df_topic_keywords.max())

tmp = pd.merge(df_topic_no, df_scores, left_index=True, right_index=True)
tmp.columns = ['topic', 'relevance_score']

display(tmp)

# %% [code]
tmp.loc[tmp['topic'] == 'Topic10', 'topic'] = 10
tmp.loc[tmp['topic'] == 'Topic9', 'topic'] = 9
tmp.loc[tmp['topic'] == 'Topic8', 'topic'] = 8
tmp.loc[tmp['topic'] == 'Topic7', 'topic'] = 7
tmp.loc[tmp['topic'] == 'Topic6', 'topic'] = 6
tmp.loc[tmp['topic'] == 'Topic5', 'topic'] = 5
tmp.loc[tmp['topic'] == 'Topic4', 'topic'] = 4
tmp.loc[tmp['topic'] == 'Topic3', 'topic'] = 3
tmp.loc[tmp['topic'] == 'Topic2', 'topic'] = 2
tmp.loc[tmp['topic'] == 'Topic1', 'topic'] = 1

# %% [code]
all_topics = []

for i in tmp['topic'].unique():    
    tmp_1 = tmp.loc[tmp['topic'] == i].reset_index()
    tmp_1 = tmp_1.sort_values('relevance_score', ascending=False).head(1)

    tmp_1['topic'] = tmp_1['topic'] 
    
    tmp_2 = []
    tmp_2.append(tmp_1['topic'].unique()[0])
    tmp_2.append(list(tmp_1['index'].unique()))
    all_topics.append(tmp_2)

all_topics = pd.DataFrame(all_topics, columns=['Dominant_topic', 'topic_name'])
display(all_topics)

# %% [code]
results = df1.groupby(['Dominant_topic', 'sentiment']).count().reset_index()
results = results[results.Dominant_topic != 9]
results = results[results.Dominant_topic != 6]
results = results[results.Dominant_topic != 8]
results = results[results.Dominant_topic != 5]
results = results.merge(all_topics, on='Dominant_topic')
results['Topic Name'] = results['topic_name'].apply(', '.join)

graph_results = results[['Topic Name', 'sentiment', 'sentiment score']]
graph_results = graph_results.pivot(index='Topic Name', columns='sentiment', values='sentiment score').reset_index()

graph_results.set_index('Topic Name', inplace=True)


# %% [code]
fig = graph_results.plot.bar(rot=0, figsize=(20,10),fontsize=20)
fig.legend(fontsize=20)
plt.xlabel('Crypto Markets Topic Name', fontsize=20)
plt.ylabel('Count', fontsize=20)
plt.tight_layout(pad=0)
fig.figure.savefig('Crypto_Topic_Sentiment.pdf', bbox_inches='tight')

# %% [code]


# %% [code]
df=pd.read_csv("washingtom_finacial_market.csv")

# %% [code]
#Preprocessing of text tweets to remove : Punction, Numbers, stropwords hash tages , links stemming, lematization


import nltk
from nltk.tokenize import RegexpTokenizer
from nltk.stem import WordNetLemmatizer,PorterStemmer
from nltk.corpus import stopwords
import re
lemmatizer = WordNetLemmatizer()
stemmer = PorterStemmer() 

def preprocess(sentence):
    sentence=str(sentence)
    sentence = sentence.lower()
    sentence=sentence.replace('{html}',"") 
    cleanr = re.compile('<.*?>')
    cleantext = re.sub(cleanr, '', sentence)
    rem_url=re.sub(r'http\S+', '',cleantext)
    rem_num = re.sub('[0-9]+', '', rem_url)
    tokenizer = RegexpTokenizer(r'\w+')
    tokens = tokenizer.tokenize(rem_num)  
    filtered_words = [w for w in tokens if len(w) > 2 if not w in stopwords.words('english') and "amp"]
    lemma_words=[lemmatizer.lemmatize(w) for w in filtered_words]
    return " ".join(lemma_words)


df['cleanText']=df['tweet'].map(lambda s:preprocess(s)) 

# %% [code]
# initiate nltk lemmatiser
# initiate stopwords from nltk
df['remove_lower_punct'] = df['cleanText'].str.lower().str.replace("'", '').str.replace('[^\w\s]', ' ').str.replace(" \d+", " ").str.replace(' +', ' ').str.strip()


# apply sentiment analysis
analyser = SentimentIntensityAnalyzer()

sentiment_score_list = []
sentiment_label_list = []

for i in df['remove_lower_punct'].values.tolist():
    sentiment_score = analyser.polarity_scores(i)

    if sentiment_score['compound'] >= 0.05:
        sentiment_score_list.append(sentiment_score['compound'])
        sentiment_label_list.append('Positive')
    elif sentiment_score['compound'] > -0.05 and sentiment_score['compound'] < 0.05:
        sentiment_score_list.append(sentiment_score['compound'])
        sentiment_label_list.append('Neutral')
    elif sentiment_score['compound'] <= -0.05:
        sentiment_score_list.append(sentiment_score['compound'])
        sentiment_label_list.append('Negative')
    
df['sentiment'] = sentiment_label_list
df['sentiment score'] = sentiment_score_list

df['tokenise'] = df.apply(lambda row: nltk.word_tokenize(row[5]), axis=1)

stop_words = stopwords.words('english')

# add additional missing terms

stop_words.extend(stop_words_list) 

# remove stopwords

df['remove_stopwords'] = df['tokenise'].apply(lambda x: [item for item in x if item not in stop_words])


wordnet_lemmatizer = WordNetLemmatizer()

# lemmatise words

df['lemmatise'] = df['remove_stopwords'].apply(lambda x: [wordnet_lemmatizer.lemmatize(y) for y in x]) 


# %% [code]
# initialise the count vectorizer
vectorizer = CountVectorizer(analyzer = 'word', ngram_range = (2, 2))                            
vectorised = vectorizer.fit_transform(df['cleanText'])
# initisalise LDA Model

lda_model = LatentDirichletAllocation(n_components = 10, # number of topics
                                  random_state = 10,          # random state
                                  evaluate_every = -1,      # compute perplexity every n iters, default: Don't
                                  n_jobs = -1,              # Use all available CPUs
                                 )

lda_output = lda_model.fit_transform(vectorised)

# column names

topic_names = ["Topic" + str(i) for i in range(1, lda_model.n_components + 1)]

# make the pandas dataframe

df_document_topic = pd.DataFrame(np.round(lda_output, 2), columns = topic_names)

# get dominant topic for each document

dominant_topic = (np.argmax(df_document_topic.values, axis=1)+1)
df_document_topic['Dominant_topic'] = dominant_topic

# join to original dataframes

df = pd.merge(df, df_document_topic, left_index = True, right_index = True, how = 'outer')
display(df.head(2))

# %% [code]
# index names
docnames = ['Doc' + str(i) for i in range(len(df))]

# Make the pandas dataframe
df_document_topic = pd.DataFrame(np.round(lda_output, 2), columns=topic_names, index=docnames)

# Get dominant topic for each document
dominant_topic = np.argmax(df_document_topic.values, axis=1)
df_document_topic['dominant_topic'] = dominant_topic

# Topic-Keyword Matrix
df_topic_keywords = pd.DataFrame(lda_model.components_)

# Assign Column and Index
df_topic_keywords.columns = vectorizer.get_feature_names()
df_topic_keywords.index = topic_names

df_topic_no = pd.DataFrame(df_topic_keywords.idxmax())
df_scores = pd.DataFrame(df_topic_keywords.max())

tmp = pd.merge(df_topic_no, df_scores, left_index=True, right_index=True)
tmp.columns = ['topic', 'relevance_score']

display(tmp)

# %% [code]
tmp.loc[tmp['topic'] == 'Topic10', 'topic'] = 10
tmp.loc[tmp['topic'] == 'Topic9', 'topic'] = 9
tmp.loc[tmp['topic'] == 'Topic8', 'topic'] = 8
tmp.loc[tmp['topic'] == 'Topic7', 'topic'] = 7
tmp.loc[tmp['topic'] == 'Topic6', 'topic'] = 6
tmp.loc[tmp['topic'] == 'Topic5', 'topic'] = 5
tmp.loc[tmp['topic'] == 'Topic4', 'topic'] = 4
tmp.loc[tmp['topic'] == 'Topic3', 'topic'] = 3
tmp.loc[tmp['topic'] == 'Topic2', 'topic'] = 2
tmp.loc[tmp['topic'] == 'Topic1', 'topic'] = 1

# %% [code]
all_topics = []

for i in tmp['topic'].unique():    
    tmp_1 = tmp.loc[tmp['topic'] == i].reset_index()
    tmp_1 = tmp_1.sort_values('relevance_score', ascending=False).head(1)

    tmp_1['topic'] = tmp_1['topic'] 
    
    tmp_2 = []
    tmp_2.append(tmp_1['topic'].unique()[0])
    tmp_2.append(list(tmp_1['index'].unique()))
    all_topics.append(tmp_2)

all_topics = pd.DataFrame(all_topics, columns=['Dominant_topic', 'topic_name'])
display(all_topics)

# %% [code]
results = df1.groupby(['Dominant_topic', 'sentiment']).count().reset_index()
results = results[results.Dominant_topic != 3]
results = results[results.Dominant_topic != 8]
results = results[results.Dominant_topic != 6]
results = results[results.Dominant_topic != 8]
results = results.merge(all_topics, on='Dominant_topic')
results['Topic Name'] = results['topic_name'].apply(', '.join)

graph_results = results[['Topic Name', 'sentiment', 'sentiment score']]
graph_results = graph_results.pivot(index='Topic Name', columns='sentiment', values='sentiment score').reset_index()

graph_results.set_index('Topic Name', inplace=True)


# %% [code]
fig = graph_results.plot.bar(rot=0, figsize=(20,10),fontsize=20)
fig.legend(fontsize=20)
plt.xlabel('Financial  Markets Topic Name', fontsize=20)
plt.ylabel('Count', fontsize=20)
plt.tight_layout(pad=0)
fig.figure.savefig('Finacial_Topic_Sentiment.pdf', bbox_inches='tight')

# %% [code]


# %% [code]


# %% [code]


# %% [code]


# %% [code]


# %% [code]


# %% [code]
# below three block to count the frequcy of most used comb  in tweets

words = []
for i in range(0,len(data["cleanText"])):
    words = words + (re.findall(r'\w+', data["cleanText"][i]))# words cantain all the words in the dataset   
from collections import Counter
words_counts = Counter(words)


most_common_words = sorted(words_counts.items(), key=lambda x: x[1], reverse=True)
most_commmom_wordList = []
most_commmom_CountList = []
for x, y in most_common_words:
    most_commmom_wordList.append(x)
    most_commmom_CountList.append(y)
    
import matplotlib.pyplot as plt
import seaborn as sns
import numpy as np
plt.figure(figsize=(12,5),dpi=300)
plot = sns.barplot(np.arange(30), most_commmom_CountList[0:30]) #width=0.35)
plt.ylabel('Count',fontsize=12)
plt.xticks(np.arange(30), most_commmom_wordList[0:30], rotation=90)
#plt.title('Most Domain use to write paper.')
plt.show()

# %% [code]


# %% [code]
df=pd.read_csv("washingtom_finacial_market.csv")
df

# %% [code]
#Preprocessing of text tweets to remove : Punction, Numbers, stropwords hash tages , links, stemming, lematization


import nltk
from nltk.tokenize import RegexpTokenizer
from nltk.stem import WordNetLemmatizer,PorterStemmer
from nltk.corpus import stopwords
import re
lemmatizer = WordNetLemmatizer()
stemmer = PorterStemmer() 

def preprocess(sentence):
    sentence=str(sentence)
    sentence = sentence.lower()
    sentence=sentence.replace('{html}',"") 
    cleanr = re.compile('<.*?>')
    cleantext = re.sub(cleanr, '', sentence)
    rem_url=re.sub(r'http\S+', '',cleantext)
    rem_num = re.sub('[0-9]+', '', rem_url)
    tokenizer = RegexpTokenizer(r'\w+')
    tokens = tokenizer.tokenize(rem_num)  
    filtered_words = [w for w in tokens if len(w) > 2 if not w in stopwords.words('english') and "amp"]
    stem_words=[stemmer.stem(w) for w in filtered_words]
    lemma_words=[lemmatizer.lemmatize(w) for w in stem_words]
    return " ".join(filtered_words)


df['cleanText']=df['tweet'].map(lambda s:preprocess(s)) 

# %% [code]
data=df

# %% [code]
# textblob library to extract the polarity score to find sentiments

import nltk
from textblob import  TextBlob
data['TextBlob Score']=""
data['TextBlob Sentiment']=""
#df2 = pd.DataFrame(columns=['text', 'sentiment', 'score'])
data['cleanText']=data['cleanText'].astype(str)
for i in range(len(data)):
    sentiment = TextBlob(data['cleanText'][i])
    a=sentiment.sentiment.polarity
    #df2.loc[i] = [data['cleanText'][i]]+[str(0)]+ [a]
    data["TextBlob Score"][i]=a

for i in range(len(data)):
    if(data['TextBlob Score'][i]>0):
        data['TextBlob Sentiment'][i]="Positive"
    elif(data['TextBlob Score'][i]==0):
        data['TextBlob Sentiment'][i]="Neutral"
    else:
        data['TextBlob Sentiment'][i]="Negative"

# %% [markdown]
# Textblob

# %% [code]
# Splitting dataset into training and testing sets
from sklearn.model_selection import train_test_split

X_train, X_test, y_train, y_test = train_test_split(data["cleanText"].astype(str), data["TextBlob Sentiment"], test_size=0.15, shuffle=True)

# %% [code]
from sklearn.feature_extraction.text import CountVectorizer
# learn training data vocabulary, then use it to create a document-term matrix
vect = CountVectorizer()
# 3. fit
# 4. transform training data
X_train_dtf = vect.fit_transform(X_train)
X_test_dtf = vect.transform(X_test)

# %% [code]
from sklearn.feature_extraction.text import TfidfVectorizer
vectorizer = TfidfVectorizer()
X_train_tf = vectorizer.fit_transform(X_train)
X_test_tf = vectorizer.transform(X_test)

# %% [code]
from sklearn.metrics import accuracy_score
from sklearn.metrics import classification_report
from sklearn.metrics import confusion_matrix

# %% [markdown]
# BoW Features

# %% [code]
from sklearn.svm import SVC
print("SVC")
svm = SVC(kernel='linear', C=1.0, random_state=500)
svm.fit(X_train_dtf,y_train)
y_pred=svm.predict(X_test_dtf)
print(accuracy_score(y_test,y_pred))
print(classification_report(y_test,y_pred))
print(confusion_matrix(y_test,y_pred))

# %% [code]
from sklearn.linear_model import LogisticRegression
# 2. instantiate a logistic regression model
print("LR")
logreg = LogisticRegression(solver='saga',random_state=1000,multi_class='multinomial',C=3.0)
logreg.fit(X_train_dtf,y_train)
y_pred=logreg.predict(X_test_dtf)
print(accuracy_score(y_test,y_pred))
print(classification_report(y_test,y_pred))
print(confusion_matrix(y_test,y_pred))

# %% [code]
#Decsion tree machine leanirng models
from sklearn.tree import DecisionTreeClassifier
print("DT")
dt=DecisionTreeClassifier(max_depth=50)
dt.fit(X_train_dtf,y_train)
y_pred=dt.predict(X_test_dtf)
print(accuracy_score(y_test,y_pred))
print(classification_report(y_test,y_pred))
print(confusion_matrix(y_test,y_pred))

# %% [code]
#Random forest machine leanring models
from sklearn.ensemble import RandomForestClassifier
rfc = RandomForestClassifier(n_estimators=300, random_state=2,max_depth=300) 
print("RandomForestClassifier")
rfc.fit(X_train_dtf,y_train)
y_pred=rfc.predict(X_test_dtf)
print(accuracy_score(y_test,y_pred))
print(classification_report(y_test,y_pred))
print(confusion_matrix(y_test,y_pred))

# %% [code]


# %% [code]


# %% [markdown]
# TF-IDF Features

# %% [code]
from sklearn.svm import SVC
print("SVC")
svm = SVC(kernel='linear', C=1.0, random_state=500)
svm.fit(X_train_tf,y_train)
y_pred=svm.predict(X_test_tf)
print(accuracy_score(y_test,y_pred))
print(classification_report(y_test,y_pred))
print(confusion_matrix(y_test,y_pred))

# %% [code]
from sklearn.linear_model import LogisticRegression
# LogisticRegression
print("LR")
logreg = LogisticRegression(solver='saga',random_state=1000,multi_class='multinomial',C=3.0)
logreg.fit(X_train_tf,y_train)
y_pred=logreg.predict(X_test_tf)
print(accuracy_score(y_test,y_pred))
print(classification_report(y_test,y_pred))
print(confusion_matrix(y_test,y_pred))

# %% [code]
#Decsion tree machine leanirng models
from sklearn.tree import DecisionTreeClassifier
print("DT")
dt=DecisionTreeClassifier(max_depth=50)
dt.fit(X_train_tf.toarray(),y_train)
y_pred=dt.predict(X_test_tf.toarray())
print(accuracy_score(y_test,y_pred))
print(classification_report(y_test,y_pred))
print(confusion_matrix(y_test,y_pred))

# %% [code]
#Random forest machine leanring models
from sklearn.ensemble import RandomForestClassifier
rfc = RandomForestClassifier(n_estimators=300, random_state=2,max_depth=300) 
print("RandomForestClassifier")
rfc.fit(X_train_tf.toarray(),y_train)
y_pred=rfc.predict(X_test_tf.toarray())
print(accuracy_score(y_test,y_pred))
print(classification_report(y_test,y_pred))
print(confusion_matrix(y_test,y_pred))

# %% [markdown]
# LSTM Textblob

# %% [code]
import numpy as np # linear algebra

import pandas as pd # data processing, CSV file I/O (e.g. pd.read_csv)
import matplotlib.pyplot as plt
# Input data files are available in the "../input/" directory.
# For example, running this (by clicking run or pressing Shift+Enter) will list the files in the input directory

import os
import glob
import cv2
import tensorflow as tf
from keras import layers
from keras.layers import Dropout , Input, Add, Dense, Activation, ZeroPadding2D, BatchNormalization, Flatten, Conv2D, AveragePooling2D, MaxPooling2D, GlobalMaxPooling2D
from keras.models import Model, load_model
from keras.initializers import glorot_uniform
from sklearn.model_selection import train_test_split
import keras.backend as K
from sklearn.utils import shuffle
# importing all necessary libraries to run the code
import re,string
import numpy as np
import pandas as pd
import keras_metrics
import tensorflow.keras
import matplotlib.pyplot as plt
from nltk.corpus import stopwords
from keras.models import Sequential
from sklearn.model_selection import train_test_split
from keras.layers import Dense, Flatten, LSTM, Conv1D, MaxPooling1D, Dropout, Activation,Embedding
# using the variable sw to hold all stopwords that are in English
sw = stopwords.words('english')

# %% [code]
from keras import optimizers
import tensorflow.keras
tokenizer = tensorflow.keras.preprocessing.text.Tokenizer(num_words=5000, lower=True,split=' ',filters='!"#$%&()*+,-./:;<=>?@[\\]^_`{|}~\t\n')
tokenizer.fit_on_texts(data["cleanText"].values)
#print(tokenizer.word_index)  # To see the dicstionary
X = tokenizer.texts_to_sequences(data["cleanText"].values)
X = tensorflow.keras.preprocessing.sequence.pad_sequences(X)

Y = pd.get_dummies(data["TextBlob Sentiment"]).values

X_train, X_valid, Y_train, Y_valid = train_test_split(X,Y, test_size = 0.15, random_state =2)
batch_size=128

# %% [code]

#Deep Learning Network Structure
model_conv = Sequential()
model_conv.add(Embedding(5000,100, input_length=X.shape[1]))
model_conv.add(Dropout(0.2))
model_conv.add(LSTM(128))
model_conv.add(Dropout(0.2))
model_conv.add(Dense(3, activation='softmax'))
model_conv.compile(loss='categorical_crossentropy', optimizer='adam',   metrics=['accuracy','mae','mse',keras_metrics.precision(), keras_metrics.recall(),keras_metrics.f1_score()])
#Y = data.Reviewer_Score

pred=model_conv.fit(X_train, Y_train, batch_size =batch_size, epochs =100, verbose =2,validation_data=(X_valid,Y_valid))
pred

# %% [code]
rounded_predictions1 = model_conv.predict_classes(X_valid, batch_size=128, verbose=0)
rounded_labels=np.argmax(Y_valid, axis=1)
print(classification_report(rounded_labels,rounded_predictions1))
print(confusion_matrix(rounded_labels,rounded_predictions1))

# %% [code]


# %% [code]
from keras.layers import Dense, Flatten, LSTM, Conv1D, MaxPooling1D, Dropout, Activation,Embedding
from keras.models import Sequential
model_conv = Sequential()
model_conv.add(Embedding(5000, 100, input_length=X.shape[1]))
model_conv.add(Conv1D(128, 3, activation='relu'))
model_conv.add(MaxPooling1D(pool_size=3))
model_conv.add(Flatten())
model_conv.add(Dense(3, activation='softmax'))
model_conv.compile(loss='categorical_crossentropy', optimizer='adam',    metrics=['accuracy'])
pred=model_conv.fit(X_train, Y_train, batch_size =batch_size, epochs =100, verbose =2,validation_data=(X_valid,Y_valid))
pred

# %% [code]
rounded_predictions2 = model_conv.predict_classes(X_valid, batch_size=128, verbose=0)
rounded_labels=np.argmax(Y_valid, axis=1)
print(classification_report(rounded_labels,rounded_predictions2))
print(confusion_matrix(rounded_labels,rounded_predictions2))

# %% [code]


# %% [code]
from keras.layers import Dense, Flatten, LSTM, Conv1D, MaxPooling1D, Dropout, Activation,Embedding
from keras.models import Sequential
model_conv = Sequential()
model_conv.add(Embedding(5000, 100, input_length=X.shape[1]))
model_conv.add(Conv1D(128, 3, activation='relu'))
model_conv.add(MaxPooling1D(pool_size=3))
model_conv.add(Dropout(0.2))
model_conv.add(LSTM(100))
model_conv.add(Dropout(0.2))
model_conv.add(Dense(16))
model_conv.add(Dropout(0.2))
model_conv.add(Dense(8))
model_conv.add(Dense(3, activation='softmax'))
model_conv.compile(loss='categorical_crossentropy', optimizer='adam',    metrics=['accuracy'])
pred=model_conv.fit(X_train, Y_train, batch_size =batch_size, epochs =100, verbose =2,validation_data=(X_valid,Y_valid))
pred

# %% [code]
rounded_predictions3 = model_conv.predict_classes(X_valid, batch_size=128, verbose=0)
rounded_labels=np.argmax(Y_valid, axis=1)
print(classification_report(rounded_labels,rounded_predictions3))
print(confusion_matrix(rounded_labels,rounded_predictions3))

# %% [code]


# %% [code]


# %% [code]


# %% [code]
from datetime import datetime, timedelta

import pandas as pd
import pandas_datareader as pdr
import plotly.graph_objects as go

CRYPTO = 'ETH'
CURRENCY = 'GBP'

# %% [code]
def getData(cryptocurrency):
    now = datetime.now()
    current_date = now.strftime("%Y-%m-%d")
    last_year_date = (now - timedelta(days=800)).strftime("%Y-%m-%d")

    start = pd.to_datetime(last_year_date)
    end = pd.to_datetime(current_date)

    data = pdr.get_data_yahoo(f'{cryptocurrency}-{CURRENCY}', start, end)

    return data

# %% [code]
if __name__ == '__main__':
    crypto_data = getData(CRYPTO)
    # Candlestick
    fig = go.Figure(
        data = [
            go.Candlestick(
                x = crypto_data.index,
                open = crypto_data.Open,
                high = crypto_data.High,
                low = crypto_data.Low,
                close = crypto_data.Close
            ),
            go.Scatter(
                x = crypto_data.index, 
                y = crypto_data.Close.rolling(window=20).mean(),
                mode = 'lines', 
                name = '20SMA',
                line = {'color': '#ff006a'}
            ),
            go.Scatter(
                x = crypto_data.index, 
                y = crypto_data.Close.rolling(window=50).mean(),
                mode = 'lines', 
                name = '50SMA',
                line = {'color': '#1900ff'}
            )
        ]
    )

# %% [code]
crypto_data

# %% [code]
fig.update_layout(
    xaxis_title = 'Date',
    yaxis_title = f'Price ({CURRENCY})',
    xaxis_rangeslider_visible = False
)
fig.update_yaxes(tickprefix='£')

fig.show()

# %% [code]
import pandas as pd

import datetime

import numpy as np

import matplotlib.pyplot as plt

from pandas.plotting import scatter_matrix

import yfinance as yf

%matplotlib inline

# %% [code]
start = "2019-01-01"
end = '2021-12-12'
tcs = yf.download('TCS',start,end)
infy = yf.download('INFY',start,end)
wipro = yf.download('WIPRO.NS',start,end)

# %% [code]
crypto_data1['Open'].plot(label = 'ETH', figsize = (10,5))
plt.title('Price of ETH')
plt.ylabel('Price (GBP)', fontsize=12)
plt.rcParams['font.size'] = '12'

# %% [code]
crypto_data['Open'].plot(label = 'BTC', figsize = (10,5))
plt.title('Price of BTC')
plt.ylabel('Price (GBP)', fontsize=12)
plt.rcParams['font.size'] = '12'

# %% [code]
infy['Open'].plot(label = 'Infosys', figsize = (10,5))
plt.title('Price of Infosys')
plt.yticks(np.arange(1, 60, 10))
plt.rcParams['font.size'] = '12'

# %% [code]
tcs['Open'].plot(label = 'TCS', figsize = (10,5))
plt.title('Price of TCS')
plt.yticks(np.arange(1, 60, 10))
plt.rcParams['font.size'] = '12'

# %% [code]
tcs['Open'].plot(label = 'TCS', figsize = (15,7))
infy['Open'].plot(label = "Infosys")
plt.legend(['TCS', 'Infosys'], loc='top left')
plt.yticks(np.arange(1, 100, 10))
plt.title('Stock Prices of TCS, Infosys and Wipro')

# %% [code]
tcs['Volume'].plot(label = 'TCS', figsize = (15,7))
infy['Volume'].plot(label = "Infosys")
wipro['Volume'].plot(label = 'Wipro')
plt.title('Volume of Stock traded')
plt.legend()

# %% [code]
tcs['MA50'] = tcs['Open'].rolling(50).mean()
tcs['MA200'] = tcs['Open'].rolling(200).mean()
tcs['Open'].plot(figsize = (15,7))
tcs['MA50'].plot()
tcs['MA200'].plot()

# %% [code]
